# Supplementary material for: Pulling strength, muscular fatigue, and prediction of maximum endurance time for simulated pulling tasks
Source: PLoS One. 2018 Nov 16;13(11):e0207283. doi: 10.1371/journal.pone.0207283 (PMC6239301; doi:10.1371/journal.pone.0207283)
Supplement: S1 Raw Data — (XLSX) [file pone.0207283.s001.xlsx]

## Sheet: 工作表1
sub	sex	dominant hand	weight	stature	arm length	leg length	knee height	shoulder height	load	posture	MVC	F	MET		CR10							temperature	humidity
1	0	1	51.7	165	61	88	51	135	40	1	26.15	18.6	344	5.73333	4	2	4	2	3	6	3	23	90
										1	28.7	21.675	835	13.9167	7	5	7	5	4	7	2	16	83
										1	28.7	21.075	731	12.1833	6	6	7	6	6	7	3	21	80
										2	29.7	24.425	446	7.43333	4	2	7	3	3	3	7	17	96
2	0	1	47	162	60	91	46.5	131.5	40	1	28.3	18.075	541	9.01667	5	3	4	5	4	8	6	26	49
										2	28.85	26.275	844	14.0667	5	3	5	3	4	4	6	14	81
										2	28.85	25.5	737	12.2833	4	3	5	5	3	3	4	16	83
										1	26.15	18.075	541	9.01667	5	3	4	5	4	8	6	26	49
3	0	1	52	161.5	61.5	81	44	134	40	1	26.15	19.8	574	9.56667	4	3	4	3	3	7	4	21	80
										1	28.7	19.725	763	12.7167	6	5	8	8	5	9	6	14	81
										1	28.7	21.875	947	15.7833	8	4	6	6	4	9	6	18	100
										2	32.8	23.675	1070	17.8333	8	7	9	7	5	4	9	.	.
4	0	1	55	163	62	88	45	136	40	2	32.8	27.475	962	16.0333	7	6	7	5	4	3	7	11	94
										2	29.9	20.25	525	8.75	5	4	5	4	3	2	4	12	92
										2	29.9	25	705	11.75	5	5	5	4	3	5	6	14	81
										1	29.6	20.675	556	9.26667	6	4	5	4	3	7	3	17	96
5	0	1	50	163	60	92.5	47	134.5	40	2	26.75	20.475	372	6.2	7	2	8	2	1	4	8	23	66
										2	28.1	23.625	645	10.75	4	0	4	3	3	1	8	23	66
										2	28.1	20.425	860	14.3333	1	3	6	6	4	1	7	16	98
										1	25.05	21.3	755	12.5833	6	4	4	4	4	8	2	18	77
6	0	1	50	162	62	88	48.5	133.5	40	1	25.05	20.7	850	14.1667	6	3	6	3	4	7	2	21	100
										2	21.1	16.05	317	5.28333	3	2	4	3	4	3	5	11	99
										2	21.1	14.9	383	6.38333	2	2	4	3	3	4	7	22	79
										1	28.45	19.75	542	9.03333	4	3	3	2	3	6	4	18	77
7	0	1	54	164.5	64	88.5	48.5	136	40	1	28.45	20.38	473	7.88333	3	2	4	3	4	7	4	21	100
										2	29.3	23.95	488	8.13333	7	6	8	5	6	7	6	14	75
										2	29.3	23.275	569	9.48333	7	5	7	6	5	7	5	16	80
										1	27.55	15.975	616	10.2667	8	3	7	4	4	8	7	18	100
8	0	1	52	160	62.5	94	47	134	40	1	27.55	22.825	601	10.0167	7	6	6	6	6	8	6	21	80
										2	32.05	24.07	748	12.4667	3	0	4	1	3	4	5	16	98
										2	32.05	21.8	562	9.36667	3	0	5	1	2	1	6	17	76
										1	29.65	22.875	420	7	6	4	7	5	4	6	5	21	81
9	1	1	53.5	163	64.7	94.8	47.6	136.8	50	1	42.75	38.6	879	14.65	5	4	5	4	4	6	3	16	80
										1	31.4	21.975	600	10	6	5	7	5	8	8	3	18	100
										1	31.4	26.675	502	8.36667	5	5	6	6	7	8	3	14	81
										2	32.1	27.375	647	10.7833	7	6	8	7	8	4	9	.	.
10	1	1	60	163	61.5	90.5	46	135	50	2	32.1	25.75	537	8.95	7	5	8	7	9	4	9	9	100
										2	31.85	24.825	732	12.2	5	2	6	3	3	3	6	23	66
										2	31.85	23.375	502	8.36667	4	2	6	2	3	3	4	18	100
										1	30	23.15	671	11.1833	4	2	4	2	2	4	3	21	80
11	1	1	55	164	63	95	45	138	50	1	30	24.425	702	11.7	5	1	5	3	3	6	4	11	94
										2	28.35	21.325	442	7.36667	3	3	3	2	4	2	6	21	80
										2	28.35	22.175	356	5.93333	3	2	4	3	6	3	5	20	96
										1	22.35	19.725	289	4.81667	4	2	3	1	4	6	2	14	75
12	1	1	65	168	64	87	57	138.5	50	1	22.35	20.2	383	6.38333	3	2	3	1	2	6	2	16	80
										1	31	23.95	638	10.6333	4	3	3	3	3	7	2	11	99
										1	31	22.8	730	12.1667	4	3	4	3	3	5	4	14	75
										2	32.35	22.85	502	8.36667	6	2	3	3	4	4	6	21	80
13	1	1	63.5	162.7	61.2	91.4	45.3	133.6	50	2	32.35	21.575	498	8.3	2	2	4	3	4	4	7	20	96
										1	31	25.65	613	10.2167	4	5	3	4	5	5	4	11	94
										1	31	27.7	907	15.1167	5	6	4	4	5	5	4	18	100
										2	32.65	25.675	639	10.65	4	8	5	8	9	5	6	9	100
14	1	1	69	163.5	68.6	93.1	43.8	132.4	50	2	32.65	27.525	454	7.56667	4	5	5	4	5	4	6	14	81
										2	36.95	25.575	692	11.5333	8	3	8	3	7	6	9	12	98
										2	36.95	21.225	857	14.2833	7	3	8	4	6	4	9	22	80
										1	31.9	21.625	476	7.93333	7	4	7	3	6	9	4	18	100
15	1	1	71.5	164.5	61.6	94.3	47.2	136	50	1	31.9	21.175	562	9.36667	7	4	9	6	7	9	4	.	.
										1	33.3	26.95	567	9.45	6	5	6	5	5	7	4	14	81
										1	33.3	27.1	593	9.88333	6	5	5	6	4	7	5	17	96
										2	31.45	26.075	588	9.8	6	5	6	5	5	5	6	9	100
16	1	1	50.5	161	62.7	93.5	45.3	134	50	1	25.8	21.175	865	14.4167	5	3	4	3	2	7	3	21	99
										1	29.45	25.425	709	11.8167	7	3	8	3	5	10	2	22	80
										1	29.45	22.575	512	8.53333	6	3	7	3	6	9	2	16	98
										2	30.25	23.45	657	10.95	8	3	8	3	4	3	9	21	99
										2	30.25	25.75	574	9.56667	6	3	6	3	4	3	9	18	92
